# Supplementary material for: RFLNA mitigates heat stress-impaired chondrocyte proliferation and vertebral development through cytoskeletal regulation in pigs
Source: J Anim Sci Biotechnol. 2026 Apr 15;17:68. doi: 10.1186/s40104-026-01387-x (PMC13081642; doi:10.1186/s40104-026-01387-x)
Supplement: Supplementary file 1 — Additional file 1: Table S1. Primer sequences of genes selected for qRT-PCR. [file 40104_2026_1387_MOESM1_ESM.xlsx]

## Sheet: S1
Table S1 Primer sequences of genes selected for qRT-PCR
Name	Primer sequences (5'-3')	Anneal temperature, °C	Product size, bp
RFLNA-F	CACACACGAGATCCGCTGC	60	128
RFLNA-R	TGCTTGGGGAAGATGATGGT
HPRT1-F	CCCAGCGTCGTGATTAGTGA	60	191
HPRT1-R	TTGAGCACACAGAGGGCTAC
